# Supplementary material for: Molecular mechanism of topoisomerase poisoning by the peptide antibiotic albicidin
Source: Nat Catal. 2023 Jan 23;6(1):52–67. doi: 10.1038/s41929-022-00904-1 (PMC9886550; doi:10.1038/s41929-022-00904-1)
Supplement: Source Data Fig. 4 — Uncropped gels and calculations used to determine CC50 values for Fig. 4e (single replicates). [file 41929_2022_904_MOESM4_ESM.xlsx]

## Sheet: WT Gyrase Albicidin
	Type of DNA					Type of DNA					Type of DNA
Compound (µM)	Negatively supercoiled	Cleaved	Nicked	Total	% cleaved DNA	Negatively supercoiled	Cleaved	Nicked	Total	% cleaved DNA	Negatively supercoiled	Cleaved	Nicked	Total	% cleaved DNA	% cleaved DNA Average	Error
0	7772.02	494.648	3011.84	11278.5	4.38576	7772.02	494.648	3011.84	11278.5	4.38576	5115	588.355	4044.91	9748.27	6.03548	4.93566	0.952469
0.0005	6529.07	683.335	10140.5	17352.9	3.93787	2845.1	374.213	6940.08	10159.4	3.68342	4679.76	552.335	10008.4	15240.5	3.62412	3.74847	0.166686
0.0025	5037.18	843.87	7966.96	13848	6.0938	6102.49	1025.28	9579.25	16707	6.13684	4888.05	546.87	9756.62	15191.5	3.59983	5.27683	1.45248
0.005	4821.12	899.749	8043.55	13764.4	6.53677	3296.1	816.163	8830.5	12942.8	6.30594	5993.3	1304.82	10237.9	17536	7.4408	6.76117	0.599783
0.01	6053.02	1493.43	4470.67	12017.1	12.4275	5977.07	1274.6	1926.48	9178.15	13.8873	5116.25	876.962	3368.57	9361.78	9.36747	11.8941	2.30665
0.025	5320.54	3436.23	6657.13	15413.9	22.2931	4164.52	3519.65	5768.67	13452.8	26.1629	7594.37	4484.31	6900.08	18978.8	23.628	24.028	1.96566
0.05	2641.22	6788.18	1055.58	10485	64.7419	2904.64	5977.93	1389.6	10272.2	58.1954	3268.18	4693.05	1894.89	9856.12	47.6156	56.851	8.64193
0.1	3001.64	6170.05	1061.87	10233.6	60.2923	1875.69	6577.93	1496.89	9950.51	66.1065	1885.67	4729.64	1021.94	7637.25	61.9286	62.7758	2.99823
0.25	385.163	6100.23	844.527	7329.92	83.2237	2091.15	6046.93	1557.72	9695.8	62.3665	367.92	5024.76	761.406	6154.09	81.6492	75.7465	11.6141
0.5	1113.33	6091.98	854.527	8059.84	75.5845	634.891	5704.45	884.284	7223.62	78.9693	447.92	5056.81	491.577	5996.31	84.3321	79.6286	4.41092
1	736.477	6066.86	741.991	7545.33	80.4055	1131.91	5670.15	825.527	7627.59	74.3374	993.062	6318.95	1208.48	8520.49	74.1618	76.3016	3.5552
10	478.577	5533.15	573.87	6585.6	84.019	310.577	4794.57	892.355	5997.5	79.9428	792.456	6407.93	796.648	7997.04	80.1288	81.3635	2.30156

## Sheet: GyrA-A67Q Albicidin
	Type of DNA					Type of DNA					Type of DNA
Compound (µM)	Negatively supercoiled	Cleaved	Nicked	Total	% cleaved DNA	Negatively supercoiled	Cleaved	Nicked	Total	% cleaved DNA	Negatively supercoiled	Cleaved	Nicked	Total	% cleaved DNA	% cleaved DNA Average	Error
0	2747.89	153.678	1387.7	4289.27	3.58285	4022.1	233.678	1736.28	5992.07	3.89979	2747.89	153.678	1387.7	4289.27	3.58285	3.6885	0.182986
0.01	5124.18	313.213	2210.16	7647.55	4.0956	4842	185.971	1698.28	6726.26	2.76485	6210.15	376.82	3452.77	10039.7	3.75328	3.53791	0.691022
0.025	5025.93	363.92	2519.87	7909.72	4.60092	4827.42	227.678	2276.41	7331.5	3.10548	2937.96	504.82	4143.35	7586.14	6.65451	4.78697	1.78182
0.05	6322.47	572.87	3144.53	10039.9	5.70595	5654.12	569.042	2704.58	8927.74	6.37386	4938.38	660.527	3393.06	8991.97	7.34575	6.47519	0.824579
0.1	6543.98	603.113	3267.06	10414.2	5.79128	5201.18	392.506	2538.28	8131.97	4.82671	6295.69	878.134	3823.48	10997.3	7.985	6.20099	1.61852
0.25	6819.35	2136.18	3941.36	12896.9	16.5636	4444.05	1625.82	2202.41	8272.28	19.6538	7342.98	2378.18	3680.23	13401.4	17.7458	17.9877	1.55928
0.5	2526.89	2986.84	967.456	6481.19	46.0848	3618.2	2195.06	931.163	6744.43	32.5463	5007.64	2107.82	1082.7	8198.16	25.7109	34.7807	10.3691
1	1325.36	4570.13	593.163	6488.65	70.4327	2237.62	4534.89	658.163	7430.67	61.0293	3647.4	4590.06	894.82	9132.28	50.262	60.5747	10.0931
5	775.406	6003.89	443.506	7222.8	83.1241	1421.26	5126.35	544.749	7092.36	72.28	1463.5	5590.53	472.456	7526.48	74.2781	76.5607	5.77119
10	442.284	5551.35	432.92	6426.56	86.3815	889.184	5000.82	428.92	6318.92	79.1404	643.648	4754.53	313.506	5711.68	83.2422	82.9213	3.63119
25	701.648	5440.31	520.213	6662.17	81.6597	1079.55	5122.35	696.456	6898.36	74.2547	1051.43	5148.48	602.335	6802.24	75.688	77.2008	3.92747
50	816.648	5021.18	564.627	6402.46	78.4259	830.134	5055.28	669.87	6555.29	77.1176	1956.33	5507.43	657.456	8121.21	67.8154	74.453	5.78543

## Sheet: GyrA-I74M Albicidin
	Type of DNA					Type of DNA					Type of DNA
Compound (µM)	Negatively supercoiled	Cleaved	Nicked	Total	% cleaved DNA	Negatively supercoiled	Cleaved	Nicked	Total	% cleaved DNA	Negatively supercoiled	Cleaved	Nicked	Total	% cleaved DNA	% cleaved DNA Average	Error
0	12037.8	113.778	2065.23	14216.8	0.800308	10847.7	0	3225.94	14073.7	0	7070.63		3903.33	10974	0	0.266769	0.462058
0.0025	7148.49	518.627	9779.03	17446.1	2.97273	4353.78	617.749	11052.9	16024.4	3.85505	10652.6	317.678	6925.55	17895.9	1.77515	2.86764	1.04393
0.005	9129.8	336.385	9495.25	18961.4	1.77405	9011.92	373.092	7707.33	17092.3	2.1828	10822.3	293.385	7825.38	18941	1.54894	1.83526	0.321336
0.01	11518	657.577	1597.11	13772.6	4.77452	8775.02	817.991	2384.48	11977.5	6.8294	8043.97	743.406	2763.43	11550.8	6.43597	6.01329	1.0907
0.025	9404.59	1120.7	1361.99	11887.3	9.42771	10429.4	1937.65	2213.36	14580.4	13.2894	7469.8	1089.41	2316.89	10876.1	10.0165	10.9112	2.08052
0.05	7620.12	1980.23	1165.99	10766.4	18.3928	8774.02	3092.77	1575.53	13442.3	23.0077	7487.15	1940.94	1894.36	11322.4	17.1424	19.5143	3.08929
0.1	5179.47	3148.48	1157.82	9485.76	33.1916	6954.73	4165.55	957.82	12078.1	34.4884	7565.75	3990.11	2243.11	13799	28.916	32.1987	2.91589
0.25	4670.88	2830.18	1137.41	8638.47	32.7626	6239.68	5446.96	1828.26	13514.9	40.3034	7003.44	4503.89	1057.23	12564.6	35.846	36.304	3.79122
0.5	3527.35	3877.55	664.577	8069.47	48.0521	5088.85	4895.98	1362.06	11346.9	43.1482	8277.39	3779.89	1315.31	13372.6	28.266	39.8221	10.3039
1	4466.59	3504.72	1269.65	9240.96	37.9259	7391.27	4784.62	921.648	13097.5	36.5307	8656.68	5402.6	1479.89	15539.2	34.7676	36.4081	1.58273

## Sheet: GyrA-V70A Albicidin
	Type of DNA					Type of DNA					Type of DNA
Compound (µM)	Negatively supercoiled	Cleaved	Nicked	Total	% cleaved DNA	Negatively supercoiled	Cleaved	Nicked	Total	% cleaved DNA	Negatively supercoiled	Cleaved	Nicked	Total	% cleaved DNA	% cleaved DNA Average	Error
0	16425.2	460.749	2085.23	18971.2	2.42868	15161.8	188.021	1521.82	16871.7	1.11442	3249.72	185.678	3249.72	6685.12	2.77748	2.10686	0.876997
0.025	16265.2	488.456	1731.94	18485.6	2.64235	13680.4	612.163	1136.99	15429.5	3.96748	3770.01	217.92	3770.01	7757.94	2.80899	3.13961	0.72178
0.05	14485.5	841.698	1994.94	17322.1	4.8591	11085.4	671.577	1031.41	12788.4	5.25145	3359.6	299.163	3359.6	7018.36	4.26258	4.79104	0.497936
0.1	16847.4	361.627	1178.58	18387.6	1.96669	12691.1	420.456	1496.82	14608.3	2.87819	4634.67	903.012	4634.67	10172.3	8.87712	4.574	3.75438
0.25	14905	1475.53	999.87	17380.4	8.4896	11152	1625.53	789.87	13567.4	11.9811	2995.36	1244.6	2995.36	7235.31	17.2017	12.5575	4.38457
0.5	12253	1136.82	612.577	14002.4	8.11873	11514.8	1503.41	657.627	13675.9	10.9931	2456.48	1468.01	2456.48	6380.97	23.0061	14.0393	7.89734
1	6375.88	5630.53	1880.11	13886.5	40.5467	2943.54	5162.46	973.991	9079.99	56.8553	3685.15	3843.06	1302.28	8830.49	43.5204	46.9741	8.68558
5	4306.9	6266.08	929.719	11502.7	54.4749	2204.83	6865.31	892.991	9963.13	68.9071	1425.65	7471.18	1425.65	10322.5	72.3778	65.2533	9.49429
10	584.355	5926.77	925.941	7437.07	79.6923	1180.26	6195.55	459.749	7835.55	79.0697	997.648	8088.76	997.648	10084.1	80.2134	79.6585	0.572578
50	289.749	5333.18	304.971	5927.9	89.9674	2356.12	6710.79	327.385	9394.3	71.4347	0	9674.3	4174.27	13848.6	69.8578	77.0866	11.1829

## Sheet: GyrA-M120A Albicidin
	Type of DNA					Type of DNA					Type of DNA
Compound (µM)	Negatively supercoiled	Cleaved	Nicked	Total	% cleaved DNA	Negatively supercoiled	Cleaved	Nicked	Total	% cleaved DNA	Negatively supercoiled	Cleaved	Nicked	Total	% cleaved DNA	% cleaved DNA Average	Error
0	3126.15	832.87	9244.5	13203.5	6.30794	3126.15	832.87	9244.5	13203.5	6.30794	2190.08	126.607	4409.84	6726.53	1.8822	4.83269	2.5552
0.0005	4275.61	617.163	8964.08	13856.9	4.45385	3362.03	802.577	7667.5	11832.1	6.78304	4976.05	487.456	9676.03	15139.5	3.21975	4.81888	1.80947
0.001	5072.59	1115.87	8368.91	14557.4	7.66533	5280.93	1137.82	8991.74	15410.5	7.38341	4418.76	689.406	9321.74	14429.9	4.77762	6.60879	1.59209
0.0025	5580.2	818.456	9051.67	15450.3	5.29734	5927.15	1566.82	8962.08	16456	9.52124	6301.44	1006.65	12111.6	19419.7	5.18366	6.66741	2.47214
0.005	6044.37	1207.11	10072.3	17323.8	6.96794	7481.78	1314.7	10232.7	19029.2	6.90884	5205.02	807.698	11271.7	17284.5	4.67297	6.18325	1.30827
0.01	4422.9	1886.01	4673.13	10982	17.1736	3377.83	1684.18	4219.26	9281.27	18.146	4581.02	3804.48	7266.62	15652.1	24.3065	19.8754	3.86812
0.025	3281.36	3110.98	4665.38	11057.7	28.134	2682.39	2210.72	3715.3	8608.41	25.6809	6669.5	3659.62	5281.2	15610.3	23.4436	25.7528	2.34606
0.05	2340.22	6332.5	4137.26	12810	49.4341	2429.95	4663.43	3021.26	10114.6	46.1057	8375.45	5142.5	5112.03	18630	27.6033	41.0477	11.7615
0.1	2082.32	6252.79	3171.84	11506.9	54.3393	4388.48	6612.79	3847.43	14848.7	44.5345	6860.35	7218.4	3099.99	17178.7	42.0194	46.9644	6.50947
0.5	962.79	5570.41	1222.89	7756.09	71.8198	3445.92	6984.52	1640.58	12071	57.8619	6143.23	8301.03	1416.28	15860.5	52.3376	60.6731	10.0407
1	676.477	4138.13	1205.82	6020.43	68.7348	1005.55	5159.03	754.991	6919.57	74.5571	1412.55	6624.96	944.87	8982.38	73.7551	72.349	3.15555

## Sheet: GyrA-S83L Albicidin
	Type of DNA					Type of DNA					Type of DNA
Compound (µM)	Negatively supercoiled	Cleaved	Nicked	Total	% cleaved DNA	Negatively supercoiled	Cleaved	Nicked	Total	% cleaved DNA	Negatively supercoiled	Cleaved	Nicked	Total	% cleaved DNA	% cleaved DNA Average	Error
0	12413.5	272.678	2612.82	15299	1.78232	9596.69	231.971	1959.11	11787.8	1.96789	5509.47	140.456	3055.62	8705.54	1.61341	1.87511	0.131219
0.0025	10597.6	355.627	2141.99	13095.2	2.71571	9036.81	285.971	1724.7	11047.5	2.58856	4528.76	341.213	9087.1	13957.1	2.44473	2.65214	0.0899047
0.005	9609.74	336.385	1932.41	11878.5	2.83187	10315.5	324.799	2078.7	12719	2.55366	1998.03	2467.06	11319.6	15784.7	15.6294	2.69277	0.196727
0.01	10699.4	461.799	2150.28	13311.5	3.46918	9089.47	226.678	1649.99	10966.1	2.06707	4562.52	583.891	2417.67	7564.08	7.71926	2.76813	0.991439
0.025	10006	675.335	1827.7	12509	5.39879	10365.8	648.92	1567.7	12582.5	5.15734	3519.98	3542.08	1476.43	8538.49	41.4837	5.27806	0.170727
0.05	7832.74	1170.04	1362.87	10365.7	11.2877	8528.88	1539.16	1195.99	11264	13.6644	4062.22	4991.79	1596.43	10650.4	46.8693	12.476	1.68059
0.1	7943.69	2767.99	1118.58	11830.3	23.3976	6664.18	3018.53	813.284	10496	28.7589	426.506	5388.38	981.77	6796.65	79.2799	26.0782	3.79102
0.5	2260.26	5221.87	501.335	7983.46	65.4086	3172.03	5760.67	363.799	9296.5	61.966	802.506	5108.5	786.355	6697.36	76.2763	63.6873	2.4343
1	1667.48	5274.87	480.213	7422.56	71.0654	3998.33	5966.91	279.263	10244.5	58.245	1766.31	6337.98	930.598	9034.89	70.1501	64.6552	9.06536
5	1647.79	4752.87	255.506	6656.17	71.4055	2924.59	5967.41	362.506	9254.5	64.4811	1638.55	4147.03	589.184	6374.77	65.0539	67.9433	4.89629

## Sheet: GyrB-K447W Albicidin
	Type of DNA					Type of DNA					Type of DNA
Compound (µM)	Negatively supercoiled	Cleaved	Nicked	Total	% cleaved DNA	Negatively supercoiled	Cleaved	Nicked	Total	% cleaved DNA	Negatively supercoiled	Cleaved	Nicked	Total	% cleaved DNA	% cleaved DNA Average	Error
0	10471.5	1136.23	2335.11	13942.9	8.1492	16081.6	986.82	2626.65	19695.1	5.01049	12991.7	1749.65	8619.57	23360.9	7.48965	6.88312	1.65493
0.005	12210.1	1051.11	2326.23	15587.4	6.74334	12421.5	1145.58	2265.36	15832.4	7.23564	14011.1	1199.82	8684.08	23895	5.02121	6.3334	1.16274
0.01	14363.2	1052.41	2357.41	17773	5.92137	15791.4	976.991	2263.53	19031.9	5.13344	16557.4	1594.99	10169.7	28322.1	5.6316	5.56214	0.398531
0.025	11337.8	1206.11	1931.41	14475.4	8.33218	15856.1	788.163	2569.3	19213.6	4.10211	1280.77	912.406	9174.08	11367.3	8.02661	6.8203	2.35898
0.05	14125.7	1317.11	2062.11	17504.9	7.52426	15272.3	1188.99	2234.36	18695.7	6.35972	13849.6	2066.53	8517.79	24433.9	8.45762	7.4472	1.05107
0.1	14687.8	1604.53	2195.23	18487.5	8.67896	15873.9	1387.53	1990.23	19251.7	7.20731	8416.63	1650.7	7560.91	17628.2	9.36394	8.41674	1.10197
0.5	13428.9	3414.77	1314.99	18158.7	18.8052	11681.3	2029.65	931.991	14643	13.8609	16696.4	5202.77	6891.13	28790.3	18.0712	16.9124	2.66806
1	15203.1	5540.96	1320.16	22064.2	25.1129	13813.6	3685.01	887.749	18386.3	20.0421	16421.8	6460.67	2850.18	25732.6	25.1069	23.4206	2.9259
2.5	13283.9	5869.7	853.284	20006.8	29.3385	13062.8	5030.72	785.991	18879.5	26.6465	12690.2	4104.33	1956.72	18751.2	21.8883	25.9577	3.77253
5	13877.5	6054.72	762.456	20694.7	29.2574	13922.2	5636.5	798.284	20357	27.6882	19272.6	7331.81	3253.13	29857.5	24.556	27.1672	2.39363

## Sheet: WT Gyrase Albi-1
	Type of DNA					Type of DNA					Type of DNA
Compound (µM)	Negatively supercoiled	Cleaved	Nicked	Total	% cleaved DNA	Negatively supercoiled	Cleaved	Nicked	Total	% cleaved DNA	Negatively supercoiled	Cleaved	Nicked	Total	% cleaved DNA	% cleaved DNA Average	Error
0	9731.96	377.213	2824.7	12933.9	2.91647	8742.38	112.778	2302.06	11157.2	1.01081	6707.5	191.971	4578.89	11478.4	1.67246	1.86658	0.96755
0.00025	8863.96	455.385	2515.23	11834.6	3.84792	10512.6	725.042	3270.48	14508.1	4.99748	6979.5	982.87	4740.55	12702.9	7.73736	5.52759	1.99817
0.0005	9047.96	672.577	2455.23	12175.8	5.5239	9317.98	574.042	2307.53	12199.6	4.70544	9061.28	1518.41	4561.84	15141.5	10.0281	6.75247	2.86613
0.001	9544.5	1530.58	2771.23	13846.3	11.054	9419.15	729.749	2387.77	12536.7	5.82091	7156.79	1473.99	4320.31	12951.1	11.3812	9.41872	3.12009
0.005	6689.5	3859.82	1808.94	12358.3	31.2327	7613.45	3884.94	1690.99	13189.4	29.4551	5288.26	7198.01	2974.89	15461.2	46.5555	35.7477	9.40185
0.01	5877.38	4016.36	1615.36	11509.1	34.8973	8558.33	4765.65	1712.82	15036.8	31.6932	5244.38	5893.31	2395.94	13533.6	43.5457	36.7121	6.13107
0.05	865.648	4397.35	950.577	6213.58	70.7701	4231.96	6060.06	1112.58	11404.6	53.137	1380.18	7575.26	790.698	9746.14	77.7257	67.2109	12.6749
0.1	1033.53	4071.94	559.749	5665.22	71.8762	1604.48	3332.06	537.799	5474.34	60.8669	1187.48	6670.43	964.406	8822.31	75.6086	69.4506	7.66433
0.5	840.406	3673.53	950.991	5464.92	67.2201	805.87	4747.35	1021.82	6575.04	72.2026	379.678	5708.84	1201.41	7289.93	78.3114	72.578	5.55517
1	612.627	3547.23	1353.11	5512.97	64.3434	500.749	2757.11	750.698	4008.56	68.7806	955.406	6730.72	2938.89	10625	63.3478	65.4906	2.89239

## Sheet: GyrA-A67Q Albi-1
	Type of DNA					Type of DNA					Type of DNA
Compound (µM)	Negatively supercoiled	Cleaved	Nicked	Total	% cleaved DNA	Negatively supercoiled	Cleaved	Nicked	Total	% cleaved DNA	Negatively supercoiled	Cleaved	Nicked	Total	% cleaved DNA	% cleaved DNA Average	Error
0	6627.15	308.971	2924.43	9860.55	3.13341	5513.03	181.021	2470.06	8164.12	2.21728	6187.79	193.435	2945.23	9326.46	2.07405	2.47491	0.574754
0.01	5280.03	485.335	3205.48	8970.85	5.41014	4895.38	333.506	2099.94	7328.82	4.55061	6045.03	503.92	2953.11	9502.07	5.30327	5.088	0.468456
0.025	5122.2	634.749	2703.01	8459.97	7.50297	4718.84	844.234	2243.77	7806.85	10.814	5662.33	744.749	2929.65	9336.72	7.97656	8.76452	1.79065
0.05	5306.5	2072.82	2778.6	10157.9	20.406	4062.26	1516.11	2285.18	7863.55	19.2803	5980.57	2344.11	2867.36	11192	20.9445	20.2102	0.849197
0.1	3698.08	3945.6	2503.6	10147.3	38.8833	3189.13	3233.01	2256.3	8678.45	37.2533	3649.62	3382.6	2129.23	9161.45	36.9221	37.6862	1.04984
0.25	2721.26	5397.77	2503.6	10622.6	50.8139	2988.13	4331.72	2285.43	9605.28	45.0973	3195.96	5461.31	2549.11	11206.4	48.7339	48.215	2.89342
0.5	1459.48	6221.13	1943.18	9623.8	64.6433	909.648	6263.01	1526.94	8699.6	71.9919	850.648	6566.38	1603.7	9020.72	72.7921	69.8091	4.49162
1	0	5154.26	1154.94	6309.2	81.6943	0	3532.23	451.627	3983.86	88.6636	261.263	4962.67	1128.99	6352.92	78.1163	82.8247	5.36373
5	0	900.991	135.728	1036.72	86.9079	0	959.82	0	959.82	100		637.698		637.698	100	95.636	7.55871

## Sheet: GyrA-V70A Albi-1
	Type of DNA					Type of DNA					Type of DNA
Compound (µM)	Negatively supercoiled	Cleaved	Nicked	Total	% cleaved DNA	Negatively supercoiled	Cleaved	Nicked	Total	% cleaved DNA	Negatively supercoiled	Cleaved	Nicked	Total	% cleaved DNA	% cleaved DNA Average	Error
0	9641.54	112.021	5697.77	15451.3	0.724993	10676.4	192.142	5995.89	16864.5	1.13933	6297.74	177.728	4148.89	10624.4	1.67284	1.17905	0.475168
0.001	8380.59	1220.82	5151.06	14752.5	8.27536	10286	830.406	5110.23	16226.6	5.11755	6850.93	1107.94	3575.82	11534.7	9.60529	7.66607	2.30508
0.0025	8165.05	2502.36	4615.23	15282.6	16.3738	10492.1	1419.82	4624.82	16536.7	8.58588	5645.1	1643.7	3159.65	10448.5	15.7315	13.5637	4.3229
0.005	5969.05	3426.18	4033.18	13428.4	25.5144	9978.52	3426.65	4289.84	17695	19.3651	4632.4	3299.53	2464.06	10396	31.7385	25.5393	6.18675
0.01	5018.28	4895.13	3002.06	12915.5	37.9013	7233.1	4980.6	2504.36	14718.1	33.8401	4612.4	3727.77	1978.99	10319.2	36.1247	35.9554	2.03592
0.025	2524.2	5592.13	1266.58	9382.92	59.5991	6272.81	6255.96	1618.7	14147.5	44.2196	2846.45	5881.55	1058.99	9786.99	60.0956	54.6381	9.02607
0.05	2176.03	4077.6	822.991	7076.62	57.6207	3849.98	4993.6	872.284	9715.86	51.3963	1661.96	5606.06	434.92	7702.94	72.7782	60.5984	10.9975
0.1	294.799	2402.11	347.971	3044.88	78.8902	1088.31	3538.3	286.92	4913.53	72.0115	858.062	4278.43	368.335	5504.82	77.7214	76.2077	3.68071
0.5	0	1445.99	0	1445.99	100	652.113	3361.36	417.991	4431.46	75.8521	0	2531.18	188.556	2719.74	93.0671	89.6397	12.4334
1	360.385	1887.36	214.678	2462.42	76.6464	0	2639.77	280.799	2920.57	90.3855	0	2181.77	155.142	2336.91	93.3612	86.7977	8.9163

[truncated: 14 more sheets: GyrA-I74M Albi-1, GyrA-M120A Albi-1, GyrA-S83L Albi-1, GyrB-K447W Albi-1, WT Gyrase Albi-2, GyrA-S83L Albi-2, GyrA-V70A Albi-2, GyrB-K447W Albi-2, GyrA-M120A Albi-2, WT Gyrase Albi-3, GyrA-S83L Albi-3, GyrA-V70A Albi-3, GyrA-A67Q Albi-3, GyrB-K447W Albi-3]
